# Supplementary material for: Dataset for the content of bioactive components and phytonutrients of (Ocimum basilicum and Brassica rapa) microgreens
Source: Data Brief. 2021 Dec 20;40:107737. doi: 10.1016/j.dib.2021.107737 (PMC8715170; doi:10.1016/j.dib.2021.107737)
Supplement: Supplementary file 1 [file mmc1.xlsx]

## Sheet: ورقة1
			Organic acids						Pigments content
			Oxalic acid (g/100 g fw)	Citric acid (g/100 g fw)	Malic acid (g/100 g fw)	Quinic acid (g/100 g fw)	Succinic acid (g/100 g fw)		Chlorophylls a (mg/g) FW	Chlorophylls b (mg/g) FW	Pheophytin a (mg/g) FW	Pheophytin b (mg/g) FW	Total Carotenoids (mg/g) FW		Anti-Oxidant Capacity (mg RE/g FW)	Total Phenols (mg GAE/g DW)	Ascorbic Acid (mg/100 g fw)	Dry matter (mg/100 g fw)
Green Basil (Ocimum basilicum)			1.3	0.2	0.23	0.45	0.34		32.34	5.22	13.2	3.6	65.6		16.15	655.9	64.05	6.22
Green Basil (Ocimum basilicum)			1.1	0.2	0.2	0.32	0.3		32.8	5.37	12.9	3.54	61.6		15.4	630.4	69.32	6.56
Green Basil (Ocimum basilicum)			1.3	0.18	1.97	0.33	0.26		33.36	5.25	14.2	3.76	72.09		17.82	623.6	64.05	6.4
Green Basil (Ocimum basilicum)			1.22	0.22	0.188	0.37	0.4		36.32	5.93	14.87	4.02	6.74		15.68	660.67	65.3	6.1
Red Basil (Ocimum basilicum 'Purpurascens')			1.5	0.11	0.1	0.18	0.42		30.1	4.52	11.9	4.1	51.2		17.47	872.8	96.8	7.8
Red Basil (Ocimum basilicum 'Purpurascens')			1.52	0.1	0	0.17	0.4		31.89	4.49	10.54	4.1	54.3		17.2	882.7	109.2	7.8
Red Basil (Ocimum basilicum 'Purpurascens')			1.59	0.13	0.09	0.18	0.4		33.38	4.22	10.81	4.05	59.2		18.79	869.9	111.8	7.8
Red Basil (Ocimum basilicum 'Purpurascens')			1.68	0.1	0.08	0.18	0.45		31.29	4.57	10.72	3.84	50.17		18.8	867.22	105.7	7.92
Japanese Cabbage - Mizuna Green (Brassica rapa L. ssp.nipposinica)			2.5	0.25	0.18	0.19	0.52		35.66	5.9	24.6	7.8	68.5		8.92	355.1	32.3	5.2
Japanese Cabbage - Mizuna Green (Brassica rapa L. ssp.nipposinica)			2.42	0.24	0.18	0.09	0.52		36.29	6.09	24.5	7.5	71.02		8.71	336.27	34.7	5.3
Japanese Cabbage - Mizuna Green (Brassica rapa L. ssp.nipposinica)			2.44	0.22	0.15	0.16	0.5		36.44	6.3	26.2	7.89	75.89		8.21	364.1	34	5.52
Japanese Cabbage - Mizuna Green (Brassica rapa L. ssp.nipposinica)			2.09	0.25	0.19	0.12	0.52		33.15	5.24	22.51	7.66	66.76		7.59	342.5	30.44	5.69
Japanese Cabbage - Mizuna Green (Brassica rapa L. ssp.nipposinica)
Japanese Cabbage - Mizuna Red (Brassica rapa L. ssp.nipposinica)			2.7	0.27	1.87	0.16	0.44		30.5	5.89	25.4	7.5	72.8		12	478.06	40.5	5.9
Japanese Cabbage - Mizuna Red (Brassica rapa L. ssp.nipposinica)			3.12	0.21	1.76	0.18	0.41		31.71	6.22	27.91	7.83	64.12		11.52	461.1	42.62	5.63
Japanese Cabbage - Mizuna Red (Brassica rapa L. ssp.nipposinica)			3.11	0.21	1.77	0.18	0.48		29.18	6.07	31.6	7.72	66.2		11.5	481.5	47.3	5.77
Japanese Cabbage - Mizuna Red (Brassica rapa L. ssp.nipposinica)			2.74	0.2	1.8	0.16	0.67		28.6	5.87	26.91	7.28	73.81		11.47	476.5	49.2	5.79

## Sheet: ورقة2
				Organic acids								Pigments content
		Dry matter (mg/100 g fw)	Ascorbic Acid (mg/100 g fw)		Oxalic acid (g/100 g fw)	Citric acid (g/100 g fw)	Malic acid (g/100 g fw)	Quinic acid (g/100 g fw)	Succinic acid (g/100 g fw)			Chlorophylls a (mg/g) FW	Chlorophylls b (mg/g) FW	Pheophytin a (mg/g) FW	Pheophytin b (mg/g) FW	Total Carotenoids (mg/g) FW	Anti-Oxidant Capacity (mg RE/g FW)	Total Phenols (mg GAE/g DW)
Green Basil (Ocimum basilicum)		6.32 ± 0.2	65.68 ± 2.49		1.23 ± 0.09	0.2 ± 0.01	0.64 ± 0.88	0.36 ± 0.06	0.32 ± 0.06			33.7 ± 1.79	5.44 ± 0.33	13.79 ± 0.9	3.73 ± 0.21	51.5 ± 30.15	16.26 ± 1.08	642.64 ± 18.37
Red Basil (Ocimum basilicum 'purpurascens')		7.83 ± 0.06	105.87 ± 6.54		1.57 ± 0.08	0.11 ± 0.01	0.06 ± 0.04	0.17 ± 0.0	0.41 ± 0.02			31.66 ± 1.36	4.45 ± 0.15	10.99 ± 0.61	4.02 ± 0.12	53.71 ± 4.05	18.06 ± 0.85	873.15 ± 6.75
Mizuna Green (Brassica rapa var. niposinica)		5.42 ± 0.22	32.86 ± 1.9		2.36 ± 0.18	0.24 ± 0.01	0.175 ± 0.01	0.14 ± 0.04	0.51 ± 0.01			35.38 ± 1.52	5.88 ± 0.45	24.45 ± 1.51	7.71 ± 0.17	70.54 ± 3.97	8.35 ± 0.6	349.5 ± 12.5
Mizuna Red (Brassica rapa var. pipposinica)		5.77 ± 0.11	44.9 ± 4.03		2.92 ± 0.23	0.22 ± 0.03	1.8 ± 0.05	0.17 ± 0.0	0.5 ± 0.1			30 ± 1.4	6.01 ± 0.16	27.95 ± 2.63	7.58 ± 0.24	69.23 ± 4.79	11.6 ± 0.25	474.29 ± 9.03

## Sheet: ورقة3
				Organic acids								Pigments content
		Dry matter (mg/100 g fw)	Ascorbic Acid (mg/100 g fw)	Oxalic acid (g/100 g dw)	Citric acid (g/100 g dw)	Malic acid (g/100 g dw)	Quinic acid (g/100 g dw)	Succinic acid (g/100 g dw)	Chlorophylls a (mg/g) FW	Chlorophylls b (mg/g) FW	Pheophytin a (mg/g) FW	Pheophytin b (mg/g) FW	Total Carotenoids (mg/g) FW	Anti-Oxidant Capacity (mg RE/g FW)	Total Phenols (mg GAE/g DW)
Green Basil (Ocimum basilicum)		6.32 ± 0.2	65.68 ± 2.49	1.23 ± 0.09	0.2 ± 0.01	0.64 ± 0.88	0.36 ± 0.06	0.32 ± 0.06	33.7 ± 1.79	5.44 ± 0.33	13.79 ± 0.9	3.73 ± 0.21	51.5 ± 30.15	16.26 ± 1.08	642.64 ± 18.37
Red Basil (Ocimum basilicum 'purpurascens')		7.83 ± 0.06	105.87 ± 6.54	1.57 ± 0.08	0.11 ± 0.01	0.06 ± 0.04	0.17 ± 0.0	0.41 ± 0.02	31.66 ± 1.36	4.45 ± 0.15	10.99 ± 0.61	4.02 ± 0.12	53.71 ± 4.05	18.06 ± 0.85	873.15 ± 6.75
Mizuna Green (Brassica rapa var. niposinica)		5.42 ± 0.22	32.86 ± 1.9	2.36 ± 0.18	0.24 ± 0.01	0.175 ± 0.01	0.14 ± 0.04	0.51 ± 0.01	35.38 ± 1.52	5.88 ± 0.45	24.45 ± 1.51	7.71 ± 0.17	70.54 ± 3.97	8.35 ± 0.6	349.5 ± 12.5
Mizuna Red (Brassica rapa var. pipposinica)		5.77 ± 0.11	44.9 ± 4.03	2.92 ± 0.23	0.22 ± 0.03	1.8 ± 0.05	0.17 ± 0.0	0.5 ± 0.1	30 ± 1.4	6.01 ± 0.16	27.95 ± 2.63	7.58 ± 0.24	69.23 ± 4.79	11.6 ± 0.25	474.29 ± 9.03
		Green Basil (Ocimum basilicum)	Red Basil (Ocimum basilicum 'purpurascens')	Mizuna Green (Brassica rapa var. niposinica)	Mizuna Red (Brassica rapa var. pipposinica)
	Dry matter (mg/100 g fw)	6.32 ± 0.2	7.83 ± 0.06	5.42 ± 0.22	5.77 ± 0.11
	Ascorbic Acid (mg/100 g fw)	65.68 ± 2.49	105.87 ± 6.54	32.86 ± 1.9	44.9 ± 4.03
	Oxalic acid (g/100 g dw)	1.23 ± 0.09	1.57 ± 0.08	2.36 ± 0.18	2.92 ± 0.23
	Citric acid (g/100 g dw)	0.2 ± 0.01	0.11 ± 0.01	0.24 ± 0.01	0.22 ± 0.03
	Malic acid (g/100 g dw)	0.64 ± 0.88	0.06 ± 0.04	0.175 ± 0.01	1.8 ± 0.05
	Quinic acid (g/100 g dw)	0.36 ± 0.06	0.17 ± 0.0	0.14 ± 0.04	0.17 ± 0.0
	Succinic acid (g/100 g dw)	0.32 ± 0.06	0.41 ± 0.02	0.51 ± 0.01	0.5 ± 0.1
	Chlorophylls a (mg/g) FW	33.7 ± 1.79	31.66 ± 1.36	35.38 ± 1.52	30 ± 1.4
	Chlorophylls b (mg/g) FW	5.44 ± 0.33	4.45 ± 0.15	5.88 ± 0.45	6.01 ± 0.16
	Pheophytin a (mg/g) FW	13.79 ± 0.9	10.99 ± 0.61	24.45 ± 1.51	27.95 ± 2.63
	Pheophytin b (mg/g) FW	3.73 ± 0.21	4.02 ± 0.12	7.71 ± 0.17	7.58 ± 0.24
	Total Carotenoids (mg/g) FW	51.5 ± 30.15	53.71 ± 4.05	70.54 ± 3.97	69.23 ± 4.79
	Anti-Oxidant Capacity (mg RE/g FW)	16.26 ± 1.08	18.06 ± 0.85	8.35 ± 0.6	11.6 ± 0.25
	Total Phenols (mg GAE/g DW)	642.64 ± 18.37	873.15 ± 6.75	349.5 ± 12.5	474.29 ± 9.03
